# Supplementary material for: Dysregulated Antibody, Natural Killer Cell and Immune Mediator Profiles in Autoimmune Thyroid Diseases
Source: Cells. 2020 Mar 9;9(3):665. doi: 10.3390/cells9030665 (PMC7140647; doi:10.3390/cells9030665)
Supplement: Supplementary file 1 [file cells-09-00665-s001.zip]

Archive with 12 entries (11 files):
- cells-730774-Supplementary Materials/
- cells-730774-Supplementary Materials/cells-730774-Supplementary Materials-figures.docx
- cells-730774-Supplementary Materials/cells-730774-Supplementary Materials-figures.pdf
- cells-730774-Supplementary Materials/Martin.Table.S1.XLSX
- cells-730774-Supplementary Materials/Martin.Table.S2.XLSX
- cells-730774-Supplementary Materials/Martin.Table.S3.XLSX
- cells-730774-Supplementary Materials/Martin.Table.S4.XLSX
- cells-730774-Supplementary Materials/Martin.Table.S5.XLSX
- cells-730774-Supplementary Materials/Martin.Table.S6.XLSX
- cells-730774-Supplementary Materials/Martin.Table.S7.XLSX
- cells-730774-Supplementary Materials/Martin.Table.S8.XLSX
- cells-730774-Supplementary Materials/Martin.Table.S9.XLSX
