# Supplementary material for: Dysregulated Antibody, Natural Killer Cell and Immune Mediator Profiles in Autoimmune Thyroid Diseases
Source: Cells. 2020 Mar 9;9(3):665. doi: 10.3390/cells9030665 (PMC7140647; doi:10.3390/cells9030665)
Supplement: Supplementary file 1 [file cells-09-00665-s001.zip › cells-730774-Supplementary Materials/Martin.Table.S1.XLSX]

## Sheet: Table S1 Description Cohort
Table S1: Description of TwinsUK cohort used for different analysis performed here
* Roederer, M et al., Cell, 2015, doi: 10.1016/j.cell.2015.02.046 and Mangino et al, Nature Communications, 2017, https://doi.org/10.1038/ncomms13850
Analysis	GWAS on immune cell traits*	Immune-wide association studies with thyroid phenotypes					immune cell traits-wide association studies with IgG N-glycan traits	Proteome-wide association studies with thyroid phenotypes					Glycome-wide association studies with proteins
Phenotype		TPOAb	AITD					TPOAb	AITD
Group		continuous	control		case			continuous	control		case
TPOAb immunoassay	NA	Roche	Abbott	Roche	Abbott	Roche	NA	Roche	Abbott	Roche	Abbott	Roche	NA
threshold of TPOAb-positivity (UI/mL)	NA	34	6	34	6	34	NA	34	6	34	6	34	NA
Number of individuals	497	374	77	127	19	22	383	155	25	105	9	18	164
Age (mean/sd)	60 (8.2)	55.8 (8.4)	52.59 (7.20)	55.41 (8.4)	51.58 (7.49)	53.40 (8.02)	60 (8.2)	61.19 (6.96)	56.59 (8.10)	61.64 (7.8)	55.20 (4.65)	60.66 (6.73)	64.20 (7.27)
Sex (F/M)	497/0	374/0	77/0	127/0	19/0	22/0	383/0	155/0	25/0	105/0	9/0	18/0	164/0
TPOAb (mean/sd)	NA	50.5 (108.4)	1.42 (8.49)	10.50 (5.37)	463.86 (568.45)	312.68 (146.01)	NA	66.65 (36.19)	0.14 (0.37)	9.33 (5.05)	585.66 (1156.48)	324.81 (147.69)	NA
