# Supplementary material for: Dysregulated Antibody, Natural Killer Cell and Immune Mediator Profiles in Autoimmune Thyroid Diseases
Source: Cells. 2020 Mar 9;9(3):665. doi: 10.3390/cells9030665 (PMC7140647; doi:10.3390/cells9030665)
Supplement: Supplementary file 1 [file cells-09-00665-s001.zip › cells-730774-Supplementary Materials/Martin.Table.S2.XLSX]

## Sheet: TS2 Immune traitWAS with glycan
Table S2: Significant glycome associations with immune cell traits in the TwinsUK cohort
SE=standart error
Glycan ID	Description	immuneTrait ID	Trait ID	Canonical name	Lineage	Subset name	Pvalue	Beta	SE	Zscore
IGP2	The percentage of A2 glycan in total IgG glycans	immuno_64161	P4:2970	NK Activating 1	16+56	16+56/314+335-337-158b+R7-	9.22493e-08	0.28521	0.0523832	5.44468
IGP42	The percentage of A2 glycan in total neutral IgG glycans (GPn)	immuno_64161	P4:2970	NK Activating 1	16+56	16+56/314+335-337-158b+R7-	5.09786e-08	0.277228	0.0499049	5.55513
IGP46	The percentage of A2G1 glycan in total Ineutral IgG glycans (GPn)	immuno_64161	P4:2970	NK Activating 1	16+56	16+56/314+335-337-158b+R7-	9.28815e-08	0.236944	0.0435289	5.44338
IGP58	The percentage of all fucosylated (+/- bisecting GlcNAc) structures in total neutral IgG glycans	immuno_64161	P4:2970	NK Activating 1	16+56	16+56/314+335-337-158b+R7-	7.88466e-08	-0.227706	0.0415733	-5.47723
IGP59	The percentage of fucosylation of agalactosylated structures	immuno_64161	P4:2970	NK Activating 1	16+56	16+56/314+335-337-158b+R7-	8.11462e-08	-0.233957	0.042783	-5.46846
IGP60	The percentage of fucosylation of monogalactosylated structures	immuno_64161	P4:2970	NK Activating 1	16+56	16+56/314+335-337-158b+R7-	2.14444e-08	-0.242267	0.0423681	-5.71816
IGP2	The percentage of A2 glycan in total IgG glycans	immuno_64190	P4:2997	NK Activating 1	16+56	16+56/314+335-158b+R7-	8.46845e-08	0.285943	0.0523599	5.46111
IGP42	The percentage of A2 glycan in total neutral IgG glycans (GPn)	immuno_64190	P4:2997	NK Activating 1	16+56	16+56/314+335-158b+R7-	4.68934e-08	0.277888	0.0498823	5.57086
IGP46	The percentage of A2G1 glycan in total Ineutral IgG glycans (GPn)	immuno_64190	P4:2997	NK Activating 1	16+56	16+56/314+335-158b+R7-	8.93889e-08	0.23718	0.0435133	5.45074
IGP58	The percentage of all fucosylated (+/- bisecting GlcNAc) structures in total neutral IgG glycans	immuno_64190	P4:2997	NK Activating 1	16+56	16+56/314+335-158b+R7-	7.48665e-08	-0.228025	0.0415564	-5.48713
IGP59	The percentage of fucosylation of agalactosylated structures	immuno_64190	P4:2997	NK Activating 1	16+56	16+56/314+335-158b+R7-	7.62041e-08	-0.234373	0.0427652	-5.48045
IGP60	The percentage of fucosylation of monogalactosylated structures	immuno_64190	P4:2997	NK Activating 1	16+56	16+56/314+335-158b+R7-	2.0338e-08	-0.242587	0.0423516	-5.72793
IGP2	The percentage of A2 glycan in total IgG glycans	immuno_64953	P4:3683	NK Activating 1	16+56	16+56/314+335-337-158b+	9.57998e-08	0.284869	0.0523901	5.43746
IGP42	The percentage of A2 glycan in total neutral IgG glycans (GPn)	immuno_64953	P4:3683	NK Activating 1	16+56	16+56/314+335-337-158b+	5.24442e-08	0.276989	0.0499099	5.54979
IGP46	The percentage of A2G1 glycan in total Ineutral IgG glycans (GPn)	immuno_64953	P4:3683	NK Activating 1	16+56	16+56/314+335-337-158b+	9.69875e-08	0.236611	0.0435343	5.43504
IGP58	The percentage of all fucosylated (+/- bisecting GlcNAc) structures in total neutral IgG glycans	immuno_64953	P4:3683	NK Activating 1	16+56	16+56/314+335-337-158b+	8.3713e-08	-0.22727	0.0415804	-5.4658
IGP59	The percentage of fucosylation of agalactosylated structures	immuno_64953	P4:3683	NK Activating 1	16+56	16+56/314+335-337-158b+	8.77421e-08	-0.233374	0.042793	-5.45355
IGP60	The percentage of fucosylation of monogalactosylated structures	immuno_64953	P4:3683	NK Activating 1	16+56	16+56/314+335-337-158b+	2.28481e-08	-0.241817	0.042376	-5.70646
IGP2	The percentage of A2 glycan in total IgG glycans	immuno_64984	P4:3710	NK Activating 1	16+56	16+56/314+335-158b+	8.50817e-08	0.286019	0.0523819	5.46027
IGP42	The percentage of A2 glycan in total neutral IgG glycans (GPn)	immuno_64984	P4:3710	NK Activating 1	16+56	16+56/314+335-158b+	4.63841e-08	0.278096	0.0499013	5.57292
IGP46	The percentage of A2G1 glycan in total Ineutral IgG glycans (GPn)	immuno_64984	P4:3710	NK Activating 1	16+56	16+56/314+335-158b+	8.6782e-08	0.237503	0.0435282	5.45631
IGP58	The percentage of all fucosylated (+/- bisecting GlcNAc) structures in total neutral IgG glycans	immuno_64984	P4:3710	NK Activating 1	16+56	16+56/314+335-158b+	7.57208e-08	-0.228038	0.0415756	-5.48489
IGP59	The percentage of fucosylation of agalactosylated structures	immuno_64984	P4:3710	NK Activating 1	16+56	16+56/314+335-158b+	7.84616e-08	-0.234253	0.042787	-5.47487
IGP60	The percentage of fucosylation of monogalactosylated structures	immuno_64984	P4:3710	NK Activating 1	16+56	16+56/314+335-158b+	2.05587e-08	-0.242609	0.0423706	-5.72589
IGP2	The percentage of A2 glycan in total IgG glycans	immuno_62860	P4:18	NK Activating 2	16+56	16+56/CD2+314+335+337-158a-158b-R7-	8.79057e-07	-0.250064	0.0500183	-4.99946
IGP42	The percentage of A2 glycan in total neutral IgG glycans (GPn)	immuno_62860	P4:18	NK Activating 2	16+56	16+56/CD2+314+335+337-158a-158b-R7-	8.05999e-07	-0.239529	0.0476679	-5.02495
IGP60	The percentage of fucosylation of monogalactosylated structures	immuno_62860	P4:18	NK Activating 2	16+56	16+56/CD2+314+335+337-158a-158b-R7-	5.26409e-07	0.208435	0.0404397	5.15421
IGP2	The percentage of A2 glycan in total IgG glycans	immuno_63595	P4:2460	NK Activating 2	16+56	16+56/335+337-158a-158b-R7-	1.77001e-08	-0.283525	0.0492896	-5.75223
IGP42	The percentage of A2 glycan in total neutral IgG glycans (GPn)	immuno_63595	P4:2460	NK Activating 2	16+56	16+56/335+337-158a-158b-R7-	9.79443e-09	-0.274788	0.0468674	-5.86309
IGP46	The percentage of A2G1 glycan in total Ineutral IgG glycans (GPn)	immuno_63595	P4:2460	NK Activating 2	16+56	16+56/335+337-158a-158b-R7-	4.85548e-07	-0.210594	0.0410439	-5.13095
IGP58	The percentage of all fucosylated (+/- bisecting GlcNAc) structures in total neutral IgG glycans	immuno_63595	P4:2460	NK Activating 2	16+56	16+56/335+337-158a-158b-R7-	3.67018e-07	0.202328	0.0390377	5.18289
IGP59	The percentage of fucosylation of agalactosylated structures	immuno_63595	P4:2460	NK Activating 2	16+56	16+56/335+337-158a-158b-R7-	7.23485e-07	0.203825	0.0404133	5.04352
IGP60	The percentage of fucosylation of monogalactosylated structures	immuno_63595	P4:2460	NK Activating 2	16+56	16+56/335+337-158a-158b-R7-	6.14307e-08	0.221016	0.0398941	5.54006
IGP2	The percentage of A2 glycan in total IgG glycans	immuno_63596	P4:2461	NK Activating 2	16+56	16+56/CD2+335+337-158a-158b-R7-	4.60705e-07	-0.256385	0.0499341	-5.13446
IGP42	The percentage of A2 glycan in total neutral IgG glycans (GPn)	immuno_63596	P4:2461	NK Activating 2	16+56	16+56/CD2+335+337-158a-158b-R7-	3.38717e-07	-0.247654	0.0475727	-5.20579
IGP60	The percentage of fucosylation of monogalactosylated structures	immuno_63596	P4:2461	NK Activating 2	16+56	16+56/CD2+335+337-158a-158b-R7-	4.43972e-07	0.209697	0.0404155	5.18852
IGP2	The percentage of A2 glycan in total IgG glycans	immuno_63597	P4:2462	NK Activating 2	16+56	16+56/314+335+337-158a-158b-R7-	5.91336e-08	-0.27558	0.0498624	-5.5268
IGP42	The percentage of A2 glycan in total neutral IgG glycans (GPn)	immuno_63597	P4:2462	NK Activating 2	16+56	16+56/314+335+337-158a-158b-R7-	4.88747e-08	-0.264143	0.0474625	-5.56531
IGP46	The percentage of A2G1 glycan in total Ineutral IgG glycans (GPn)	immuno_63597	P4:2462	NK Activating 2	16+56	16+56/314+335+337-158a-158b-R7-	1.60758e-06	-0.203282	0.0415658	-4.89061
IGP60	The percentage of fucosylation of monogalactosylated structures	immuno_63597	P4:2462	NK Activating 2	16+56	16+56/314+335+337-158a-158b-R7-	2.98739e-07	0.211815	0.0404325	5.23874
IGP2	The percentage of A2 glycan in total IgG glycans	immuno_63622	P4:2485	NK Activating 2	16+56	16+56/335+158a-158b-R7-	4.18706e-08	-0.277772	0.0496553	-5.594
IGP42	The percentage of A2 glycan in total neutral IgG glycans (GPn)	immuno_63622	P4:2485	NK Activating 2	16+56	16+56/335+158a-158b-R7-	2.46813e-08	-0.269059	0.0472314	-5.6966
IGP46	The percentage of A2G1 glycan in total Ineutral IgG glycans (GPn)	immuno_63622	P4:2485	NK Activating 2	16+56	16+56/335+158a-158b-R7-	1.232e-06	-0.20459	0.0413745	-4.94483
IGP58	The percentage of all fucosylated (+/- bisecting GlcNAc) structures in total neutral IgG glycans	immuno_63622	P4:2485	NK Activating 2	16+56	16+56/335+158a-158b-R7-	1.18575e-06	0.194859	0.0393819	4.94794
IGP60	The percentage of fucosylation of monogalactosylated structures	immuno_63622	P4:2485	NK Activating 2	16+56	16+56/335+158a-158b-R7-	2.06634e-07	0.213753	0.0402418	5.31172
IGP2	The percentage of A2 glycan in total IgG glycans	immuno_63623	P4:2486	NK Activating 2	16+56	16+56/CD2+335+158a-158b-R7-	8.57571e-07	-0.250441	0.0499928	-5.00954
IGP42	The percentage of A2 glycan in total neutral IgG glycans (GPn)	immuno_63623	P4:2486	NK Activating 2	16+56	16+56/CD2+335+158a-158b-R7-	6.32562e-07	-0.242051	0.0476305	-5.08185
IGP60	The percentage of fucosylation of monogalactosylated structures	immuno_63623	P4:2486	NK Activating 2	16+56	16+56/CD2+335+158a-158b-R7-	7.60429e-07	0.205585	0.0404563	5.08165
IGP2	The percentage of A2 glycan in total IgG glycans	immuno_63625	P4:2488	NK Activating 2	16+56	16+56/314+335+158a-158b-R7-	9.02677e-08	-0.272446	0.0500213	-5.4466
IGP42	The percentage of A2 glycan in total neutral IgG glycans (GPn)	immuno_63625	P4:2488	NK Activating 2	16+56	16+56/314+335+158a-158b-R7-	7.31798e-08	-0.261403	0.0476178	-5.48959
IGP60	The percentage of fucosylation of monogalactosylated structures	immuno_63625	P4:2488	NK Activating 2	16+56	16+56/314+335+158a-158b-R7-	4.18821e-07	0.209827	0.0405626	5.17292
IGP2	The percentage of A2 glycan in total IgG glycans	immuno_63626	P4:2489	NK Activating 2	16+56	16+56/CD2+314+335+158a-158b-R7-	1.53756e-06	-0.245328	0.0502241	-4.88466
IGP42	The percentage of A2 glycan in total neutral IgG glycans (GPn)	immuno_63626	P4:2489	NK Activating 2	16+56	16+56/CD2+314+335+158a-158b-R7-	1.34154e-06	-0.235535	0.0478613	-4.92119
IGP60	The percentage of fucosylation of monogalactosylated structures	immuno_63626	P4:2489	NK Activating 2	16+56	16+56/CD2+314+335+158a-158b-R7-	8.02922e-07	0.205838	0.0405967	5.07031
IGP2	The percentage of A2 glycan in total IgG glycans	immuno_63674	P4:2531	NK Activating 2	16+56	16+56/335+337-158b-R7-	4.61879e-09	-0.282445	0.0471251	-5.99352
IGP42	The percentage of A2 glycan in total neutral IgG glycans (GPn)	immuno_63674	P4:2531	NK Activating 2	16+56	16+56/335+337-158b-R7-	2.84896e-09	-0.272236	0.0447845	-6.0788
IGP46	The percentage of A2G1 glycan in total Ineutral IgG glycans (GPn)	immuno_63674	P4:2531	NK Activating 2	16+56	16+56/335+337-158b-R7-	2.26473e-07	-0.206866	0.0392111	-5.27571
IGP58	The percentage of all fucosylated (+/- bisecting GlcNAc) structures in total neutral IgG glycans	immuno_63674	P4:2531	NK Activating 2	16+56	16+56/335+337-158b-R7-	1.79318e-07	0.198254	0.0372703	5.31936
IGP59	The percentage of fucosylation of agalactosylated structures	immuno_63674	P4:2531	NK Activating 2	16+56	16+56/335+337-158b-R7-	4.56843e-07	0.198285	0.0386425	5.13128
IGP60	The percentage of fucosylation of monogalactosylated structures	immuno_63674	P4:2531	NK Activating 2	16+56	16+56/335+337-158b-R7-	3.48545e-08	0.215082	0.0381504	5.63774
IGP2	The percentage of A2 glycan in total IgG glycans	immuno_63675	P4:2532	NK Activating 2	16+56	16+56/CD2+335+337-158b-R7-	2.2634e-07	-0.25069	0.0475682	-5.27011
IGP42	The percentage of A2 glycan in total neutral IgG glycans (GPn)	immuno_63675	P4:2532	NK Activating 2	16+56	16+56/CD2+335+337-158b-R7-	1.71522e-07	-0.241466	0.0452803	-5.33269
IGP58	The percentage of all fucosylated (+/- bisecting GlcNAc) structures in total neutral IgG glycans	immuno_63675	P4:2532	NK Activating 2	16+56	16+56/CD2+335+337-158b-R7-	1.61957e-06	0.184355	0.0376099	4.90177
IGP60	The percentage of fucosylation of monogalactosylated structures	immuno_63675	P4:2532	NK Activating 2	16+56	16+56/CD2+335+337-158b-R7-	4.19971e-07	0.199685	0.0384748	5.19004
IGP2	The percentage of A2 glycan in total IgG glycans	immuno_63677	P4:2534	NK Activating 2	16+56	16+56/314+335+337-158b-R7-	1.4176e-08	-0.275231	0.0475132	-5.79272
IGP42	The percentage of A2 glycan in total neutral IgG glycans (GPn)	immuno_63677	P4:2534	NK Activating 2	16+56	16+56/314+335+337-158b-R7-	1.36758e-08	-0.262105	0.0452057	-5.79805
IGP46	The percentage of A2G1 glycan in total Ineutral IgG glycans (GPn)	immuno_63677	P4:2534	NK Activating 2	16+56	16+56/314+335+337-158b-R7-	7.02315e-07	-0.199892	0.039569	-5.05174
IGP58	The percentage of all fucosylated (+/- bisecting GlcNAc) structures in total neutral IgG glycans	immuno_63677	P4:2534	NK Activating 2	16+56	16+56/314+335+337-158b-R7-	8.59666e-07	0.188564	0.0376517	5.00812
IGP60	The percentage of fucosylation of monogalactosylated structures	immuno_63677	P4:2534	NK Activating 2	16+56	16+56/314+335+337-158b-R7-	1.39027e-07	0.207124	0.0385194	5.37712
IGP2	The percentage of A2 glycan in total IgG glycans	immuno_63678	P4:2535	NK Activating 2	16+56	16+56/CD2+314+335+337-158b-R7-	3.64493e-07	-0.247819	0.0478977	-5.17393
IGP42	The percentage of A2 glycan in total neutral IgG glycans (GPn)	immuno_63678	P4:2535	NK Activating 2	16+56	16+56/CD2+314+335+337-158b-R7-	3.7921e-07	-0.235935	0.0456194	-5.1718
IGP60	The percentage of fucosylation of monogalactosylated structures	immuno_63678	P4:2535	NK Activating 2	16+56	16+56/CD2+314+335+337-158b-R7-	5.68495e-07	0.198654	0.0387345	5.1286
IGP2	The percentage of A2 glycan in total IgG glycans	immuno_63703	P4:2558	NK Activating 2	16+56	16+56/335+158b-R7-	6.827e-09	-0.279835	0.0472407	-5.92361
IGP42	The percentage of A2 glycan in total neutral IgG glycans (GPn)	immuno_63703	P4:2558	NK Activating 2	16+56	16+56/335+158b-R7-	4.04442e-09	-0.270135	0.0448923	-6.0174
IGP46	The percentage of A2G1 glycan in total Ineutral IgG glycans (GPn)	immuno_63703	P4:2558	NK Activating 2	16+56	16+56/335+158b-R7-	2.9694e-07	-0.2053	0.0393016	-5.22371
IGP58	The percentage of all fucosylated (+/- bisecting GlcNAc) structures in total neutral IgG glycans	immuno_63703	P4:2558	NK Activating 2	16+56	16+56/335+158b-R7-	2.41155e-07	0.196602	0.0373598	5.2624
IGP59	The percentage of fucosylation of agalactosylated structures	immuno_63703	P4:2558	NK Activating 2	16+56	16+56/335+158b-R7-	6.17009e-07	0.196395	0.0387283	5.07111
IGP60	The percentage of fucosylation of monogalactosylated structures	immuno_63703	P4:2558	NK Activating 2	16+56	16+56/335+158b-R7-	4.66852e-08	0.213538	0.0382375	5.58453
IGP2	The percentage of A2 glycan in total IgG glycans	immuno_63704	P4:2559	NK Activating 2	16+56	16+56/CD2+335+158b-R7-	3.13309e-07	-0.248114	0.0476552	-5.20644
IGP42	The percentage of A2 glycan in total neutral IgG glycans (GPn)	immuno_63704	P4:2559	NK Activating 2	16+56	16+56/CD2+335+158b-R7-	2.35984e-07	-0.239126	0.0453645	-5.2712
IGP60	The percentage of fucosylation of monogalactosylated structures	immuno_63704	P4:2559	NK Activating 2	16+56	16+56/CD2+335+158b-R7-	5.5868e-07	0.197849	0.0385422	5.13331
IGP2	The percentage of A2 glycan in total IgG glycans	immuno_63707	P4:2561	NK Activating 2	16+56	16+56/314+335+158b-R7-	1.98291e-08	-0.272226	0.0475024	-5.7308
IGP42	The percentage of A2 glycan in total neutral IgG glycans (GPn)	immuno_63707	P4:2561	NK Activating 2	16+56	16+56/314+335+158b-R7-	1.93894e-08	-0.259182	0.0451982	-5.73434
IGP46	The percentage of A2G1 glycan in total Ineutral IgG glycans (GPn)	immuno_63707	P4:2561	NK Activating 2	16+56	16+56/314+335+158b-R7-	1.06147e-06	-0.196626	0.0395708	-4.96897
IGP58	The percentage of all fucosylated (+/- bisecting GlcNAc) structures in total neutral IgG glycans	immuno_63707	P4:2561	NK Activating 2	16+56	16+56/314+335+158b-R7-	1.29441e-06	0.185439	0.0376521	4.92508
IGP60	The percentage of fucosylation of monogalactosylated structures	immuno_63707	P4:2561	NK Activating 2	16+56	16+56/314+335+158b-R7-	2.05582e-07	0.204236	0.0385159	5.30263
IGP2	The percentage of A2 glycan in total IgG glycans	immuno_63708	P4:2562	NK Activating 2	16+56	16+56/CD2+314+335+158b-R7-	4.659e-07	-0.2461	0.0480198	-5.12496
IGP42	The percentage of A2 glycan in total neutral IgG glycans (GPn)	immuno_63708	P4:2562	NK Activating 2	16+56	16+56/CD2+314+335+158b-R7-	4.49146e-07	-0.234958	0.0457277	-5.1382
IGP60	The percentage of fucosylation of monogalactosylated structures	immuno_63708	P4:2562	NK Activating 2	16+56	16+56/CD2+314+335+158b-R7-	6.39258e-07	0.1982	0.0388229	5.10523
IGP42	The percentage of A2 glycan in total neutral IgG glycans (GPn)	immuno_63835	P4:2677	NK Activating 2	16+56	16+56/335+337-158a-R7-	1.60716e-06	-0.221815	0.0454483	-4.88059
IGP42	The percentage of A2 glycan in total neutral IgG glycans (GPn)	immuno_63925	P4:2758	NK Activating 2	16+56	16+56/335+337-R7-	1.31991e-06	-0.210002	0.0427216	-4.91559
IGP2	The percentage of A2 glycan in total IgG glycans	immuno_64341	P4:3131	NK Activating 2	16+56	16+56/335+337-158a-158b-	1.56531e-08	-0.286008	0.049526	-5.77491
IGP42	The percentage of A2 glycan in total neutral IgG glycans (GPn)	immuno_64341	P4:3131	NK Activating 2	16+56	16+56/335+337-158a-158b-	8.67827e-09	-0.277159	0.0470946	-5.88515
IGP46	The percentage of A2G1 glycan in total Ineutral IgG glycans (GPn)	immuno_64341	P4:3131	NK Activating 2	16+56	16+56/335+337-158a-158b-	5.84982e-07	-0.210295	0.0412813	-5.09419
IGP58	The percentage of all fucosylated (+/- bisecting GlcNAc) structures in total neutral IgG glycans	immuno_64341	P4:3131	NK Activating 2	16+56	16+56/335+337-158a-158b-	4.26213e-07	0.202349	0.0392628	5.15371
IGP59	The percentage of fucosylation of agalactosylated structures	immuno_64341	P4:3131	NK Activating 2	16+56	16+56/335+337-158a-158b-	7.39303e-07	0.204761	0.0406298	5.03966
IGP60	The percentage of fucosylation of monogalactosylated structures	immuno_64341	P4:3131	NK Activating 2	16+56	16+56/335+337-158a-158b-	7.25663e-08	0.221047	0.0401215	5.50943
IGP2	The percentage of A2 glycan in total IgG glycans	immuno_64342	P4:3132	NK Activating 2	16+56	16+56/CD2+335+337-158a-158b-	4.75133e-07	-0.256169	0.0499526	-5.12824
IGP42	The percentage of A2 glycan in total neutral IgG glycans (GPn)	immuno_64342	P4:3132	NK Activating 2	16+56	16+56/CD2+335+337-158a-158b-	3.55262e-07	-0.247304	0.0475928	-5.19625
IGP60	The percentage of fucosylation of monogalactosylated structures	immuno_64342	P4:3132	NK Activating 2	16+56	16+56/CD2+335+337-158a-158b-	4.46435e-07	0.209673	0.0404272	5.18645
IGP2	The percentage of A2 glycan in total IgG glycans	immuno_64344	P4:3134	NK Activating 2	16+56	16+56/314+335+337-158a-158b-	4.41094e-08	-0.278433	0.0498815	-5.58189
IGP42	The percentage of A2 glycan in total neutral IgG glycans (GPn)	immuno_64344	P4:3134	NK Activating 2	16+56	16+56/314+335+337-158a-158b-	3.58685e-08	-0.266975	0.0474802	-5.62288
IGP46	The percentage of A2G1 glycan in total Ineutral IgG glycans (GPn)	immuno_64344	P4:3134	NK Activating 2	16+56	16+56/314+335+337-158a-158b-	1.38438e-06	-0.204759	0.0416056	-4.92142
IGP58	The percentage of all fucosylated (+/- bisecting GlcNAc) structures in total neutral IgG glycans	immuno_64344	P4:3134	NK Activating 2	16+56	16+56/314+335+337-158a-158b-	1.58957e-06	0.19363	0.0396182	4.88739
IGP60	The percentage of fucosylation of monogalactosylated structures	immuno_64344	P4:3134	NK Activating 2	16+56	16+56/314+335+337-158a-158b-	2.29813e-07	0.214012	0.0404576	5.28979
IGP2	The percentage of A2 glycan in total IgG glycans	immuno_64345	P4:3135	NK Activating 2	16+56	16+56/CD2+314+335+337-158a-158b-	7.21562e-07	-0.252429	0.0500883	-5.03968
IGP42	The percentage of A2 glycan in total neutral IgG glycans (GPn)	immuno_64345	P4:3135	NK Activating 2	16+56	16+56/CD2+314+335+337-158a-158b-	6.52303e-07	-0.241895	0.0477329	-5.06768
IGP60	The percentage of fucosylation of monogalactosylated structures	immuno_64345	P4:3135	NK Activating 2	16+56	16+56/CD2+314+335+337-158a-158b-	3.94146e-07	0.210984	0.0404874	5.21111
IGP2	The percentage of A2 glycan in total IgG glycans	immuno_64370	P4:3158	NK Activating 2	16+56	16+56/335+158a-158b-	2.28345e-08	-0.283011	0.0495976	-5.70614
IGP42	The percentage of A2 glycan in total neutral IgG glycans (GPn)	immuno_64370	P4:3158	NK Activating 2	16+56	16+56/335+158a-158b-	1.27024e-08	-0.274384	0.0471686	-5.8171
IGP46	The percentage of A2G1 glycan in total Ineutral IgG glycans (GPn)	immuno_64370	P4:3158	NK Activating 2	16+56	16+56/335+158a-158b-	8.58726e-07	-0.207544	0.0413587	-5.01816
IGP58	The percentage of all fucosylated (+/- bisecting GlcNAc) structures in total neutral IgG glycans	immuno_64370	P4:3158	NK Activating 2	16+56	16+56/335+158a-158b-	6.06549e-07	0.199971	0.0393349	5.08381
IGP59	The percentage of fucosylation of agalactosylated structures	immuno_64370	P4:3158	NK Activating 2	16+56	16+56/335+158a-158b-	1.06568e-06	0.202064	0.0406964	4.96516
IGP60	The percentage of fucosylation of monogalactosylated structures	immuno_64370	P4:3158	NK Activating 2	16+56	16+56/335+158a-158b-	1.03094e-07	0.218794	0.0401882	5.44422
IGP2	The percentage of A2 glycan in total IgG glycans	immuno_64371	P4:3159	NK Activating 2	16+56	16+56/CD2+335+158a-158b-	7.27464e-07	-0.252313	0.0500332	-5.04291
IGP42	The percentage of A2 glycan in total neutral IgG glycans (GPn)	immuno_64371	P4:3159	NK Activating 2	16+56	16+56/CD2+335+158a-158b-	5.35067e-07	-0.243841	0.0476693	-5.11526
IGP60	The percentage of fucosylation of monogalactosylated structures	immuno_64371	P4:3159	NK Activating 2	16+56	16+56/CD2+335+158a-158b-	5.95513e-07	0.207651	0.0404811	5.12959
IGP2	The percentage of A2 glycan in total IgG glycans	immuno_64374	P4:3161	NK Activating 2	16+56	16+56/314+335+158a-158b-	6.54171e-08	-0.275301	0.0499838	-5.50782
IGP42	The percentage of A2 glycan in total neutral IgG glycans (GPn)	immuno_64374	P4:3161	NK Activating 2	16+56	16+56/314+335+158a-158b-	5.22836e-08	-0.264206	0.0475801	-5.55288
IGP60	The percentage of fucosylation of monogalactosylated structures	immuno_64374	P4:3161	NK Activating 2	16+56	16+56/314+335+158a-158b-	2.92793e-07	0.212511	0.0405302	5.24326
IGP2	The percentage of A2 glycan in total IgG glycans	immuno_64375	P4:3162	NK Activating 2	16+56	16+56/CD2+314+335+158a-158b-	1.51824e-06	-0.245473	0.0502267	-4.88731
IGP42	The percentage of A2 glycan in total neutral IgG glycans (GPn)	immuno_64375	P4:3162	NK Activating 2	16+56	16+56/CD2+314+335+158a-158b-	1.36318e-06	-0.235404	0.0478671	-4.91786
IGP60	The percentage of fucosylation of monogalactosylated structures	immuno_64375	P4:3162	NK Activating 2	16+56	16+56/CD2+314+335+158a-158b-	8.43543e-07	0.205482	0.0406054	5.06047
IGP2	The percentage of A2 glycan in total IgG glycans	immuno_64431	P4:3212	NK Activating 2	16+56	16+56/335+337-158b-	4.09493e-09	-0.283841	0.04719	-6.01485
IGP42	The percentage of A2 glycan in total neutral IgG glycans (GPn)	immuno_64431	P4:3212	NK Activating 2	16+56	16+56/335+337-158b-	2.53784e-09	-0.273526	0.0448473	-6.09905
IGP46	The percentage of A2G1 glycan in total Ineutral IgG glycans (GPn)	immuno_64431	P4:3212	NK Activating 2	16+56	16+56/335+337-158b-	2.24183e-07	-0.207283	0.0392772	-5.27742
IGP58	The percentage of all fucosylated (+/- bisecting GlcNAc) structures in total neutral IgG glycans	immuno_64431	P4:3212	NK Activating 2	16+56	16+56/335+337-158b-	1.79862e-07	0.198583	0.037337	5.31868
IGP59	The percentage of fucosylation of agalactosylated structures	immuno_64431	P4:3212	NK Activating 2	16+56	16+56/335+337-158b-	4.13543e-07	0.199347	0.0386996	5.15113
IGP60	The percentage of fucosylation of monogalactosylated structures	immuno_64431	P4:3212	NK Activating 2	16+56	16+56/335+337-158b-	3.60031e-08	0.215245	0.0382203	5.63168
IGP2	The percentage of A2 glycan in total IgG glycans	immuno_64432	P4:3213	NK Activating 2	16+56	16+56/CD2+335+337-158b-	1.88858e-07	-0.252745	0.0476407	-5.30524
IGP42	The percentage of A2 glycan in total neutral IgG glycans (GPn)	immuno_64432	P4:3213	NK Activating 2	16+56	16+56/CD2+335+337-158b-	1.46123e-07	-0.243241	0.0453537	-5.3632
IGP58	The percentage of all fucosylated (+/- bisecting GlcNAc) structures in total neutral IgG glycans	immuno_64432	P4:3213	NK Activating 2	16+56	16+56/CD2+335+337-158b-	1.46453e-06	0.185468	0.037682	4.92193
IGP60	The percentage of fucosylation of monogalactosylated structures	immuno_64432	P4:3213	NK Activating 2	16+56	16+56/CD2+335+337-158b-	3.88943e-07	0.200606	0.0385474	5.20413
IGP2	The percentage of A2 glycan in total IgG glycans	immuno_64434	P4:3215	NK Activating 2	16+56	16+56/314+335+337-158b-	1.36864e-08	-0.275309	0.0474736	-5.7992
IGP42	The percentage of A2 glycan in total neutral IgG glycans (GPn)	immuno_64434	P4:3215	NK Activating 2	16+56	16+56/314+335+337-158b-	1.40194e-08	-0.261714	0.0451735	-5.79352
IGP46	The percentage of A2G1 glycan in total Ineutral IgG glycans (GPn)	immuno_64434	P4:3215	NK Activating 2	16+56	16+56/314+335+337-158b-	7.93317e-07	-0.198802	0.0395482	-5.02683
IGP58	The percentage of all fucosylated (+/- bisecting GlcNAc) structures in total neutral IgG glycans	immuno_64434	P4:3215	NK Activating 2	16+56	16+56/314+335+337-158b-	9.69133e-07	0.187538	0.0376312	4.98357
IGP60	The percentage of fucosylation of monogalactosylated structures	immuno_64434	P4:3215	NK Activating 2	16+56	16+56/314+335+337-158b-	1.61121e-07	0.205927	0.0385023	5.34842
IGP2	The percentage of A2 glycan in total IgG glycans	immuno_64435	P4:3216	NK Activating 2	16+56	16+56/CD2+314+335+337-158b-	3.62834e-07	-0.248174	0.047958	-5.17482
IGP42	The percentage of A2 glycan in total neutral IgG glycans (GPn)	immuno_64435	P4:3216	NK Activating 2	16+56	16+56/CD2+314+335+337-158b-	3.74328e-07	-0.236341	0.0456765	-5.17424
IGP60	The percentage of fucosylation of monogalactosylated structures	immuno_64435	P4:3216	NK Activating 2	16+56	16+56/CD2+314+335+337-158b-	5.35937e-07	0.199307	0.0387787	5.13961
IGP2	The percentage of A2 glycan in total IgG glycans	immuno_64460	P4:3239	NK Activating 2	16+56	16+56/335+158b-	4.9377e-09	-0.282588	0.0472436	-5.98151
IGP42	The percentage of A2 glycan in total neutral IgG glycans (GPn)	immuno_64460	P4:3239	NK Activating 2	16+56	16+56/335+158b-	2.97067e-09	-0.272603	0.0448979	-6.07162
IGP46	The percentage of A2G1 glycan in total Ineutral IgG glycans (GPn)	immuno_64460	P4:3239	NK Activating 2	16+56	16+56/335+158b-	2.68978e-07	-0.206209	0.0393317	-5.24282
IGP58	The percentage of all fucosylated (+/- bisecting GlcNAc) structures in total neutral IgG glycans	immuno_64460	P4:3239	NK Activating 2	16+56	16+56/335+158b-	2.31194e-07	0.197103	0.0373971	5.27056
IGP59	The percentage of fucosylation of agalactosylated structures	immuno_64460	P4:3239	NK Activating 2	16+56	16+56/335+158b-	4.82741e-07	0.198379	0.0387432	5.12036
IGP60	The percentage of fucosylation of monogalactosylated structures	immuno_64460	P4:3239	NK Activating 2	16+56	16+56/335+158b-	4.54558e-08	0.213937	0.0382755	5.58941
IGP2	The percentage of A2 glycan in total IgG glycans	immuno_64462	P4:3240	NK Activating 2	16+56	16+56/CD2+335+158b-	2.95333e-07	-0.248884	0.0476974	-5.21797
IGP42	The percentage of A2 glycan in total neutral IgG glycans (GPn)	immuno_64462	P4:3240	NK Activating 2	16+56	16+56/CD2+335+158b-	2.28217e-07	-0.239642	0.0454091	-5.27741
IGP60	The percentage of fucosylation of monogalactosylated structures	immuno_64462	P4:3240	NK Activating 2	16+56	16+56/CD2+335+158b-	5.76057e-07	0.19781	0.0385877	5.12624
IGP2	The percentage of A2 glycan in total IgG glycans	immuno_64464	P4:3242	NK Activating 2	16+56	16+56/314+335+158b-	2.02428e-08	-0.272202	0.0475297	-5.72699
IGP42	The percentage of A2 glycan in total neutral IgG glycans (GPn)	immuno_64464	P4:3242	NK Activating 2	16+56	16+56/314+335+158b-	2.00624e-08	-0.259055	0.0452255	-5.72807
IGP46	The percentage of A2G1 glycan in total Ineutral IgG glycans (GPn)	immuno_64464	P4:3242	NK Activating 2	16+56	16+56/314+335+158b-	1.15788e-06	-0.196064	0.0396004	-4.95107
IGP58	The percentage of all fucosylated (+/- bisecting GlcNAc) structures in total neutral IgG glycans	immuno_64464	P4:3242	NK Activating 2	16+56	16+56/314+335+158b-	1.40609e-06	0.184938	0.0376808	4.90801
IGP60	The percentage of fucosylation of monogalactosylated structures	immuno_64464	P4:3242	NK Activating 2	16+56	16+56/314+335+158b-	2.28352e-07	0.203614	0.0385471	5.28221
IGP2	The percentage of A2 glycan in total IgG glycans	immuno_64465	P4:3243	NK Activating 2	16+56	16+56/CD2+314+335+158b-	4.82814e-07	-0.246405	0.0481469	-5.11777
IGP42	The percentage of A2 glycan in total neutral IgG glycans (GPn)	immuno_64465	P4:3243	NK Activating 2	16+56	16+56/CD2+314+335+158b-	4.52814e-07	-0.235489	0.0458468	-5.13643
IGP60	The percentage of fucosylation of monogalactosylated structures	immuno_64465	P4:3243	NK Activating 2	16+56	16+56/CD2+314+335+158b-	6.48601e-07	0.198579	0.0389252	5.10154
IGP42	The percentage of A2 glycan in total neutral IgG glycans (GPn)	immuno_64610	P4:3374	NK Activating 2	16+56	16+56/335+337-158a-	1.18209e-06	-0.224926	0.0454926	-4.94424
IGP42	The percentage of A2 glycan in total neutral IgG glycans (GPn)	immuno_64641	P4:3401	NK Activating 2	16+56	16+56/335+158a-	1.61077e-06	-0.222224	0.0455353	-4.88027
IGP42	The percentage of A2 glycan in total neutral IgG glycans (GPn)	immuno_64700	P4:3455	NK Activating 2	16+56	16+56/335+337-	1.14428e-06	-0.211371	0.0427414	-4.94536
IGP42	The percentage of A2 glycan in total neutral IgG glycans (GPn)	immuno_64730	P4:3482	NK Activating 2	16+56	16+56/335+	1.55675e-06	-0.207909	0.0425943	-4.88115
IGP2	The percentage of A2 glycan in total IgG glycans	immuno_63906	P4:2740	NK Effector	16+56	16+56/335-337-R7-	1.8303e-06	0.224145	0.046201	4.85152
IGP42	The percentage of A2 glycan in total neutral IgG glycans (GPn)	immuno_63906	P4:2740	NK Effector	16+56	16+56/335-337-R7-	1.19124e-06	0.216707	0.0438448	4.94259
IGP2	The percentage of A2 glycan in total IgG glycans	immuno_63935	P4:2767	NK Effector	16+56	16+56/335-R7-	1.59968e-06	0.225206	0.0461532	4.87953
IGP42	The percentage of A2 glycan in total neutral IgG glycans (GPn)	immuno_63935	P4:2767	NK Effector	16+56	16+56/335-R7-	1.04681e-06	0.217635	0.0437982	4.96903
IGP42	The percentage of A2 glycan in total neutral IgG glycans (GPn)	immuno_64084	P4:2900	NK Effector	16+56	16+56/335-337-158a-158b+R7-	1.67462e-06	0.246133	0.0506213	4.86224
IGP46	The percentage of A2G1 glycan in total Ineutral IgG glycans (GPn)	immuno_64084	P4:2900	NK Effector	16+56	16+56/335-337-158a-158b+R7-	9.62163e-07	0.219257	0.0440068	4.98234
IGP60	The percentage of fucosylation of monogalactosylated structures	immuno_64084	P4:2900	NK Effector	16+56	16+56/335-337-158a-158b+R7-	8.05864e-07	-0.219329	0.0437209	-5.01656
IGP2	The percentage of A2 glycan in total IgG glycans	immuno_64157	P4:2967	NK Effector	16+56	16+56/335-337-158b+R7-	1.60694e-07	0.286082	0.053569	5.34044
IGP42	The percentage of A2 glycan in total neutral IgG glycans (GPn)	immuno_64157	P4:2967	NK Effector	16+56	16+56/335-337-158b+R7-	1.67866e-07	0.273923	0.051416	5.32758
IGP46	The percentage of A2G1 glycan in total Ineutral IgG glycans (GPn)	immuno_64157	P4:2967	NK Effector	16+56	16+56/335-337-158b+R7-	1.59962e-07	0.239508	0.0448615	5.33883
IGP58	The percentage of all fucosylated (+/- bisecting GlcNAc) structures in total neutral IgG glycans	immuno_64157	P4:2967	NK Effector	16+56	16+56/335-337-158b+R7-	5.30137e-07	-0.225082	0.0440959	-5.10437
IGP59	The percentage of fucosylation of agalactosylated structures	immuno_64157	P4:2967	NK Effector	16+56	16+56/335-337-158b+R7-	5.30665e-07	-0.227124	0.0445359	-5.0998
IGP60	The percentage of fucosylation of monogalactosylated structures	immuno_64157	P4:2967	NK Effector	16+56	16+56/335-337-158b+R7-	8.38399e-08	-0.243791	0.0446243	-5.46318
IGP2	The percentage of A2 glycan in total IgG glycans	immuno_64187	P4:2994	NK Effector	16+56	16+56/335-158b+R7-	1.51876e-07	0.28658	0.0535517	5.35147
IGP42	The percentage of A2 glycan in total neutral IgG glycans (GPn)	immuno_64187	P4:2994	NK Effector	16+56	16+56/335-158b+R7-	1.58168e-07	0.274426	0.0513984	5.33919
IGP46	The percentage of A2G1 glycan in total Ineutral IgG glycans (GPn)	immuno_64187	P4:2994	NK Effector	16+56	16+56/335-158b+R7-	1.52189e-07	0.23986	0.044846	5.34852
IGP58	The percentage of all fucosylated (+/- bisecting GlcNAc) structures in total neutral IgG glycans	immuno_64187	P4:2994	NK Effector	16+56	16+56/335-158b+R7-	5.14617e-07	-0.225285	0.0440833	-5.11044
IGP59	The percentage of fucosylation of agalactosylated structures	immuno_64187	P4:2994	NK Effector	16+56	16+56/335-158b+R7-	5.09609e-07	-0.22742	0.0445224	-5.108
IGP60	The percentage of fucosylation of monogalactosylated structures	immuno_64187	P4:2994	NK Effector	16+56	16+56/335-158b+R7-	8.10941e-08	-0.244009	0.0446119	-5.4696
IGP42	The percentage of A2 glycan in total neutral IgG glycans (GPn)	immuno_64680	P4:3437	NK Effector	16+56	16+56/335-337-	1.79859e-06	0.20702	0.0426754	4.85104
IGP42	The percentage of A2 glycan in total neutral IgG glycans (GPn)	immuno_64710	P4:3464	NK Effector	16+56	16+56/335-	1.67684e-06	0.207392	0.0426242	4.8656
IGP2	The percentage of A2 glycan in total IgG glycans	immuno_64950	P4:3680	NK Effector	16+56	16+56/335-337-158b+	1.54315e-07	0.286482	0.0535616	5.34865
IGP42	The percentage of A2 glycan in total neutral IgG glycans (GPn)	immuno_64950	P4:3680	NK Effector	16+56	16+56/335-337-158b+	1.5767e-07	0.274498	0.0514051	5.33989
IGP46	The percentage of A2G1 glycan in total Ineutral IgG glycans (GPn)	immuno_64950	P4:3680	NK Effector	16+56	16+56/335-337-158b+	1.46613e-07	0.240182	0.0448471	5.35557
IGP58	The percentage of all fucosylated (+/- bisecting GlcNAc) structures in total neutral IgG glycans	immuno_64950	P4:3680	NK Effector	16+56	16+56/335-337-158b+	4.95553e-07	-0.225609	0.0440841	-5.1177
IGP59	The percentage of fucosylation of agalactosylated structures	immuno_64950	P4:3680	NK Effector	16+56	16+56/335-337-158b+	4.98186e-07	-0.22763	0.044525	-5.11241
IGP60	The percentage of fucosylation of monogalactosylated structures	immuno_64950	P4:3680	NK Effector	16+56	16+56/335-337-158b+	7.72431e-08	-0.24441	0.0446114	-5.47864
IGP2	The percentage of A2 glycan in total IgG glycans	immuno_64980	P4:3707	NK Effector	16+56	16+56/335-158b+	1.5099e-07	0.286557	0.053534	5.35281
IGP42	The percentage of A2 glycan in total neutral IgG glycans (GPn)	immuno_64980	P4:3707	NK Effector	16+56	16+56/335-158b+	1.53622e-07	0.274609	0.0513775	5.34493
IGP46	The percentage of A2G1 glycan in total Ineutral IgG glycans (GPn)	immuno_64980	P4:3707	NK Effector	16+56	16+56/335-158b+	1.42019e-07	0.240319	0.0448205	5.36181
IGP58	The percentage of all fucosylated (+/- bisecting GlcNAc) structures in total neutral IgG glycans	immuno_64980	P4:3707	NK Effector	16+56	16+56/335-158b+	4.85322e-07	-0.225677	0.0440596	-5.12208
IGP59	The percentage of fucosylation of agalactosylated structures	immuno_64980	P4:3707	NK Effector	16+56	16+56/335-158b+	4.89603e-07	-0.227669	0.0445014	-5.116
IGP60	The percentage of fucosylation of monogalactosylated structures	immuno_64980	P4:3707	NK Effector	16+56	16+56/335-158b+	7.54337e-08	-0.244484	0.0445872	-5.48328
