# Supplementary material for: Dysregulated Antibody, Natural Killer Cell and Immune Mediator Profiles in Autoimmune Thyroid Diseases
Source: Cells. 2020 Mar 9;9(3):665. doi: 10.3390/cells9030665 (PMC7140647; doi:10.3390/cells9030665)
Supplement: Supplementary file 1 [file cells-09-00665-s001.zip › cells-730774-Supplementary Materials/Martin.Table.S3.XLSX]

## Sheet:  TS3 Immune traitWAS with AITD
Table S3: Associations of 51 immune cell traits with AITD and TPOAb level in the TwinsUK cohort
					AITD				TPOAb level	TPOAb level
immuneTrait ID	Trait ID	Canonical name	Lineage	Subset name	Pvalue	Beta	SE	Zscore	Pvalue	Beta	SE	Zscore
immuno_64464	P4:3242	NK Activating 2	16+56	16+56/314+335+158b-	0.0427	-0.0490727	0.023816	-2.0605	0.768208	-0.00019113	0.000643059	-0.297221
immuno_63707	P4:2561	NK Activating 2	16+56	16+56/314+335+158b-R7-	0.0447	-0.0486096	0.0238189	-2.0408	0.769462	-0.000189991	0.000642837	-0.295551
immuno_64374	P4:3161	NK Activating 2	16+56	16+56/314+335+158a-158b-	0.0494	-0.0459985	0.0230274	-1.99756	0.708584	-0.000265421	0.000704135	-0.376947
immuno_63625	P4:2488	NK Activating 2	16+56	16+56/314+335+158a-158b-R7-	0.0502	-0.0459312	0.0230754	-1.99048	0.723262	-0.000251327	0.000704045	-0.356976
immuno_64434	P4:3215	NK Activating 2	16+56	16+56/314+335+337-158b-	0.0506	-0.047219	0.0237791	-1.98573	0.849913	-0.000123061	0.000644017	-0.191083
immuno_63677	P4:2534	NK Activating 2	16+56	16+56/314+335+337-158b-R7-	0.0508	-0.0472593	0.0238109	-1.98478	0.81733	-0.000149929	0.00064337	-0.233037
immuno_63703	P4:2558	NK Activating 2	16+56	16+56/335+158b-R7-	0.051	-0.0477561	0.0241208	-1.97987	0.948747	-4.04e-05	0.000623002	-0.0647881
immuno_64460	P4:3239	NK Activating 2	16+56	16+56/335+158b-	0.0522	-0.0474452	0.0240963	-1.96899	0.950735	-3.89e-05	0.000624461	-0.0623004
immuno_64344	P4:3134	NK Activating 2	16+56	16+56/314+335+337-158a-158b-	0.0549	-0.044865	0.0230008	-1.95058	0.755594	-0.000219865	0.000700525	-0.313857
immuno_63597	P4:2462	NK Activating 2	16+56	16+56/314+335+337-158a-158b-R7-	0.0556	-0.0448485	0.0230568	-1.94513	0.752838	-0.000221936	0.000699092	-0.317463
immuno_63674	P4:2531	NK Activating 2	16+56	16+56/335+337-158b-R7-	0.057	-0.0466421	0.0241686	-1.92986	0.993908	-4.79e-06	0.000622112	-0.00769909
immuno_64431	P4:3212	NK Activating 2	16+56	16+56/335+337-158b-	0.059	-0.046278	0.0241752	-1.91427	0.983699	1.28e-05	0.000622868	0.0206098
immuno_64370	P4:3158	NK Activating 2	16+56	16+56/335+158a-158b-	0.0654	-0.043756	0.0234008	-1.86985	0.850755	-0.000129458	0.0006831	-0.189516
immuno_63595	P4:2460	NK Activating 2	16+56	16+56/335+337-158a-158b-R7-	0.0657	-0.043816	0.023466	-1.86721	0.925026	-6.47e-05	0.0006818	-0.0948431
immuno_63622	P4:2485	NK Activating 2	16+56	16+56/335+158a-158b-R7-	0.0663	-0.0437994	0.0234904	-1.86456	0.844468	-0.000134733	0.000682114	-0.197522
immuno_64341	P4:3131	NK Activating 2	16+56	16+56/335+337-158a-158b-	0.0719	-0.0426904	0.0233742	-1.82639	0.944567	-4.79e-05	0.00068288	-0.0700994
immuno_64641	P4:3401	NK Activating 2	16+56	16+56/335+158a-	0.0862	-0.0413825	0.0239295	-1.72935	0.749645	0.000203558	0.000629153	0.323543
immuno_63906	P4:2740	NK Effector	16+56	16+56/335-337-R7-	0.0864	0.0428569	0.0248326	1.72583	0.351325	-0.000499362	0.000523204	-0.954432
immuno_64680	P4:3437	NK Effector	16+56	16+56/335-337-	0.0867	0.0432755	0.0250562	1.72714	0.365056	-0.000475116	0.000512893	-0.926345
immuno_63935	P4:2767	NK Effector	16+56	16+56/335-R7-	0.0874	0.0426951	0.0248211	1.72011	0.335327	-0.000514948	0.000521501	-0.987435
immuno_64730	P4:3482	NK Activating 2	16+56	16+56/335+	0.0881	-0.0430947	0.0250659	-1.71926	0.357815	0.000485171	0.00051567	0.940855
immuno_64710	P4:3464	NK Effector	16+56	16+56/335-	0.0884	0.0430389	0.0250514	1.71802	0.354759	-0.000484705	0.000511892	-0.946889
immuno_64610	P4:3374	NK Activating 2	16+56	16+56/335+337-158a-	0.0939	-0.0402965	0.0238761	-1.68773	0.701468	0.000244493	0.000627912	0.389375
immuno_63835	P4:2677	NK Activating 2	16+56	16+56/335+337-158a-R7-	0.0964	-0.040018	0.0238897	-1.67512	0.709505	0.000236959	0.000626977	0.377939
immuno_64700	P4:3455	NK Activating 2	16+56	16+56/335+337-	0.104	-0.0407954	0.0249181	-1.63718	0.312745	0.000528328	0.000510574	1.03477
immuno_63925	P4:2758	NK Activating 2	16+56	16+56/335+337-R7-	0.104	-0.0407423	0.0248962	-1.63648	0.321525	0.000519871	0.000511887	1.0156
immuno_64465	P4:3243	NK Activating 2	16+56	16+56/CD2+314+335+158b-	0.153	-0.033477	0.0232056	-1.44262	0.987669	-1e-05	0.000629817	-0.0159219
immuno_63708	P4:2562	NK Activating 2	16+56	16+56/CD2+314+335+158b-R7-	0.155	-0.0333184	0.0232272	-1.43446	0.995148	3.92e-06	0.000625829	0.00625766
immuno_64375	P4:3162	NK Activating 2	16+56	16+56/CD2+314+335+158a-158b-	0.161	-0.0321155	0.022709	-1.41422	0.83761	-0.000139418	0.000660582	-0.211053
immuno_63626	P4:2489	NK Activating 2	16+56	16+56/CD2+314+335+158a-158b-R7-	0.162	-0.0320516	0.022735	-1.40979	0.855092	-0.000124289	0.0006616	-0.187861
immuno_64435	P4:3216	NK Activating 2	16+56	16+56/CD2+314+335+337-158b-	0.164	-0.0325782	0.0232047	-1.40395	0.915731	6.83e-05	0.000625546	0.109257
immuno_63678	P4:2535	NK Activating 2	16+56	16+56/CD2+314+335+337-158b-R7-	0.165	-0.0325106	0.0232244	-1.39984	0.895972	8.37e-05	0.000620946	0.134873
immuno_62860	P4:18	NK Activating 2	16+56	16+56/CD2+314+335+337-158a-158b-R7-	0.175	-0.0311328	0.0227517	-1.36837	0.962582	-3.17e-05	0.00065546	-0.0483765
immuno_63623	P4:2486	NK Activating 2	16+56	16+56/CD2+335+158a-158b-R7-	0.178	-0.0313202	0.0230625	-1.35806	0.874807	-0.000105383	0.00064937	-0.162285
immuno_63704	P4:2559	NK Activating 2	16+56	16+56/CD2+335+158b-R7-	0.179	-0.0319278	0.023578	-1.35414	0.93914	4.87e-05	0.000620023	0.0785962
immuno_64371	P4:3159	NK Activating 2	16+56	16+56/CD2+335+158a-158b-	0.179	-0.0312445	0.023043	-1.35592	0.85599	-0.000122064	0.000652499	-0.187072
immuno_64462	P4:3240	NK Activating 2	16+56	16+56/CD2+335+158b-	0.18	-0.0319653	0.023613	-1.35372	0.939661	4.85e-05	0.000621981	0.0780451
immuno_64345	P4:3135	NK Activating 2	16+56	16+56/CD2+314+335+337-158a-158b-	0.18	-0.0307071	0.0227217	-1.35144	0.922975	-6.56e-05	0.000657139	-0.0997745
immuno_63675	P4:2532	NK Activating 2	16+56	16+56/CD2+335+337-158b-R7-	0.189	-0.031192	0.0235725	-1.32324	0.863785	0.0001089	0.000615501	0.176929
immuno_64432	P4:3213	NK Activating 2	16+56	16+56/CD2+335+337-158b-	0.189	-0.0312709	0.0235898	-1.32561	0.895509	8.4e-05	0.000619573	0.135497
immuno_64342	P4:3132	NK Activating 2	16+56	16+56/CD2+335+337-158a-158b-	0.197	-0.0299424	0.0230306	-1.30011	0.981293	-1.57e-05	0.000647272	-0.0242343
immuno_63596	P4:2461	NK Activating 2	16+56	16+56/CD2+335+337-158a-158b-R7-	0.202	-0.0296421	0.0230466	-1.28618	0.977973	-1.84e-05	0.000645504	-0.0284883
immuno_64157	P4:2967	NK Effector	16+56	16+56/335-337-158b+R7-	0.805	0.00570359	0.0230206	0.24776	0.463673	-0.000678452	0.000895367	-0.757736
immuno_64187	P4:2994	NK Effector	16+56	16+56/335-158b+R7-	0.808	0.00561132	0.02302	0.243758	0.465857	-0.000674457	0.000894636	-0.753889
immuno_64980	P4:3707	NK Effector	16+56	16+56/335-158b+	0.816	0.00536087	0.0230235	0.232843	0.459226	-0.000683928	0.000893676	-0.765297
immuno_64950	P4:3680	NK Effector	16+56	16+56/335-337-158b+	0.816	0.00536247	0.0230225	0.232923	0.457424	-0.000687498	0.000894572	-0.768522
immuno_64161	P4:2970	NK Activating 1	16+56	16+56/314+335-337-158b+R7-	0.893	0.00307193	0.0228202	0.134615	0.453933	-0.000686197	0.000882399	-0.77765
immuno_64953	P4:3683	NK Activating 1	16+56	16+56/314+335-337-158b+	0.896	0.00297631	0.0228087	0.13049	0.453335	-0.000687596	0.000883449	-0.778309
immuno_64190	P4:2997	NK Activating 1	16+56	16+56/314+335-158b+R7-	0.904	0.00277146	0.022818	0.12146	0.45261	-0.000686989	0.00088126	-0.779553
immuno_64984	P4:3710	NK Activating 1	16+56	16+56/314+335-158b+	0.905	0.00273662	0.0228027	0.120013	0.453332	-0.000687212	0.000883067	-0.778211
immuno_64084	P4:2900	NK Effector	16+56	16+56/335-337-158a-158b+R7-	0.97	0.000893457	0.0237415	0.0376328	0.528418	-0.000566795	0.000874687	-0.647998
