# Supplementary material for: Dysregulated Antibody, Natural Killer Cell and Immune Mediator Profiles in Autoimmune Thyroid Diseases
Source: Cells. 2020 Mar 9;9(3):665. doi: 10.3390/cells9030665 (PMC7140647; doi:10.3390/cells9030665)
Supplement: Supplementary file 1 [file cells-09-00665-s001.zip › cells-730774-Supplementary Materials/Martin.Table.S4.XLSX]

## Sheet: TS4 eQTLs
Table S4: Hits from selected eQTL studies for two SNPs, rs1521 and rs3094228 in the thyroid cells and whole blood
* GWAS catalog for the genetic variants associated with thyroid phenotypes(Data downloaded from GWAS Catalog on 17/06/2015)
** eQTLs from Haploreg v4.1 (https://pubs.broadinstitute.org/mammals/haploreg/haploreg.php) and GTEx v6,v7, v8 (https://www.gtexportal.org/home/)
Lead SNP- risk allele	Thyroid phenotypes (from GWAS catalog)*				eQTL**
	Chromosome	start (hg38)	end (hg38)	Phenotype	Study ID	Paper Title	PMID	ref allele	Tissue	Correlated gene		NES	p-value
rs1521-T	6	31382927	31382927	Graves' disease	GTEx2019_v8 (dbGaP Accession phs000424.v8.p2)	The GTEx Consortium atlas of genetic regulatory effects across human tissues	https://doi.org/10.1101/787903	C	Thyroid	VARS2	ENSG00000137411.16	0.29	5e-12
									Thyroid	MIR6891	ENSG00000277402.1	0.35	6.2e-11
									Thyroid	HCG27	ENSG00000206344.7	0.21	1.4e-09
									Thyroid	HLA-C	ENSG00000204525.16	-0.24	8.2e-08
									Thyroid	PSORS1C3	ENSG00000204528.3	0.33	7.5e-08
									Thyroid	XXbac-BPG181B23.7	ENSG00000272221.1	-0.25	1.4e-06
									Thyroid	MICA	ENSG00000204520.12	-0.18	2.5e-05
									Thyroid	PRRT1	ENSG00000204314.10	0.12	4.2e-05
									Thyroid	FLOT1	ENSG00000137312.14	0.11	6.5e-05
									Whole_Blood	XXbac-BPG181B23.7	ENSG00000272221.1	-0.34	2.2e-17
									Whole_Blood	MIR6891	ENSG00000277402.1	0.28	1.4e-09
									Whole_Blood	PSORS1C3	ENSG00000204528.3	0.21	2.3e-08
									Whole_Blood	XXbac-BPG299F13.17	ENSG00000272501.1	-0.12	2.2e-07
									Whole_Blood	HCG27	ENSG00000206344.7	0.088	1.2e-05
									Whole_Blood	VARS2	ENSG00000137411.16	0.1	2.2e-05
									Whole_Blood	DDR1	ENSG00000204580.13	0.17	2.8e-05
									Whole_Blood	ZBTB12	ENSG00000204366.3	0.2	3.2e-05
									Whole_Blood	HLA-C	ENSG00000204525.16	-0.12	5.7e-05
									Whole_Blood	C4A	ENSG00000244731.7	-0.2	0.00013
									Whole_Blood	FLOT1	ENSG00000137312.14	0.045	0.00017
					GTEx2017_v7 (dbGaP Accession phs000424.v7.p2)	The Genotype-Tissue Expression (GTEx) pilot analysis: Multitissue gene regulation in humans	29022597	C	Thyroid	VARS2	ENSG00000137411.12	0.31	3.4e-09
									Thyroid	HCG27	ENSG00000206344.6	0.23	6.9e-08
									Thyroid	HLA-C	ENSG00000204525.10	-0.25	8.3e-06
									Thyroid	PSORS1C3	ENSG00000204528.3	0.31	2e-05
									Whole_Blood	XXbac-BPG181B23.7	ENSG00000272221.1	-0.33	7.9e-08
					GTEx2015_v6	The Genotype-Tissue Expression (GTEx) pilot analysis: Multitissue gene regulation in humans	25954001	C	Thyroid	HLA-C	ENSG00000204525.10	NA	1.27915e-08
									Thyroid	XXbac-BPG248L24.12		NA	1.02937e-08
									Whole_Blood	HLA-C	ENSG00000204525.10	NA	2.97597e-08
									Whole_Blood	XXbac-BPG181B23.7	ENSG00000272221.1	NA	2.86342e-07
					Westra2013	Systematic identification of trans eQTLs as putative drivers of known disease associations	24013639		Whole_Blood	XXbac-BPG248L24.12		NA	8.28505e-09
									Whole_Blood	-		NA	1.10755e-35
									Whole_Blood	-		NA	6.64022e-38
									Whole_Blood	AIF1	ENSG00000204472	NA	2.51389e-06
									Whole_Blood	ATP6V1G2|BAT1	ENSG00000213760	NA	9.31221e-16
									Whole_Blood	HCP5	ENSG00000206337.6	NA	4.61873e-06
									Whole_Blood	LTA	ENSG00000226979	NA	8.46252e-10
									Whole_Blood	MICB	ENSG00000204516.5	NA	0.000523957
rs3094228-C	6	31462150	31462150	Thyroid peroxidase antibody positivity (TPOAb-positivity)	GTEx2019_v8 (dbGaP Accession phs000424.v8.p2)	The GTEx Consortium atlas of genetic regulatory effects across human tissues	https://doi.org/10.1101/787903	T	Thyroid	C4A	ENSG00000244731.7	-0.39	2e-16
									Thyroid	CYP21A1P	ENSG00000204338.8	-0.37	2.8e-14
									Thyroid	MICB	ENSG00000204516.9	0.26	3.7e-09
									Thyroid	HCP5	ENSG00000206337.10	-0.24	3e-08
									Thyroid	FLOT1	ENSG00000137312.14	0.17	5e-08
									Thyroid	PSORS1C1	ENSG00000204540.10	-0.37	7e-08
									Thyroid	CCHCR1	ENSG00000204536.13	0.2	2e-07
									Thyroid	HLA-C	ENSG00000204525.16	0.25	9.3e-07
									Thyroid	HLA-S	ENSG00000225851.1	-0.31	3.8e-06
									Thyroid	RNF5	ENSG00000204308.7	-0.14	2.7e-05
									Whole_Blood	C4A	ENSG00000244731.7	-0.48	1.5e-16
									Whole_Blood	C4B	ENSG00000224389.8	0.47	2.6e-13
									Whole_Blood	CYP21A1P	ENSG00000204338.8	-0.4	1.1e-12
									Whole_Blood	CYP21A2	ENSG00000231852.6	0.4	3.2e-10
									Whole_Blood	FLOT1	ENSG00000137312.14	0.058	2.2e-05
									Whole_Blood	HLA-S	ENSG00000225851.1	-0.27	3.7e-05
									Whole_Blood	CCHCR1	ENSG00000204536.13	0.13	8.1e-05
									Whole_Blood	XXbac-BPG248L24.12	ENSG00000271581.1	-0.24	0.00015
					GTEx2017_v7 (dbGaP Accession phs000424.v7.p2)	The Genotype-Tissue Expression (GTEx) pilot analysis: Multitissue gene regulation in humans	29022597	T	Thyroid	C4A	ENSG00000244731.3	-0.4	3.4e-13
									Thyroid	CYP21A1P	ENSG00000204338.4	-0.37	1.1e-09
									Thyroid	HCP5	ENSG00000206337.6	-0.32	1.3e-09
									Thyroid	PSORS1C1	ENSG00000204540.6	-0.4	4e-06
									Thyroid	HCG22	ENSG00000228789.2	-0.35	5.1e-06
									Thyroid	MICB	ENSG00000204516.5	0.26	5.1e-06
									Thyroid	CCHCR1	ENSG00000204536.9	0.21	1.7e-05
									Whole_Blood	C4A	ENSG00000244731.3	-0.48	4e-09
									Whole_Blood	CYP21A1P	ENSG00000204338.4	-0.41	3.8e-07
									Whole_Blood	C4B	ENSG00000224389.4	0.41	9.9e-06
									Whole_Blood	CYP21A2	ENSG00000231852.2	0.38	2.9e-05
rs2596460	6	31449483	31449483	16+56/CD2-314+335-337-158a+158b+	GTEx2019_v8 (dbGaP Accession phs000424.v8.p2)	The GTEx Consortium atlas of genetic regulatory effects across human tissues	https://doi.org/10.1101/787903	A	Thyroid	ATP6V1G2	ENSG00000213760.10	0.28	1.1e-05
									Thyroid	SKIV2L	ENSG00000204351.11	0.23	2.2e-05
									Thyroid	CCHCR1	ENSG00000204536.13	-0.22	0.00013
									Thyroid	VARS2	ENSG00000137411.16	-0.27	0.0002
									Whole_Blood	MICA	ENSG00000204520.12	0.22	0.00034
					GTEx2017_v7 (dbGaP Accession phs000424.v7.p2)	The Genotype-Tissue Expression (GTEx) pilot analysis: Multitissue gene regulation in humans	29022597		Whole_Blood	HLA-C	ENSG00000204525.10	-0.3	5.6e-05
									Thyroid	CCHCR1	ENSG00000204536.9	-0.29	2.4e-05
rs2596457	6	31449995	31449995	16+56/CD2-314+335-337-158a+158b+	GTEx2019_v8 (dbGaP Accession phs000424.v8.p2)	The GTEx Consortium atlas of genetic regulatory effects across human tissues	https://doi.org/10.1101/787903	A	Thyroid	ATP6V1G2	ENSG00000213760.10	0.3	2.1e-06
									Thyroid	SKIV2L	ENSG00000204351.11	0.24	8.7e-06
									Thyroid	VARS2	ENSG00000137411.16	-0.28	0.00017
									Thyroid	CCHCR1	ENSG00000204536.13	-0.21	0.00027
									Thyroid	DDR1	ENSG00000204580.13	-0.18	0.00046
									Whole blood	MICA	ENSG00000204520.12	0.22	0.00024
					GTEx2017_v7 (dbGaP Accession phs000424.v7.p2)	The Genotype-Tissue Expression (GTEx) pilot analysis: Multitissue gene regulation in humans	29022597		Thyroid	ATP6V1G2	ENSG00000213760.6	0.31	3.6e-05
									Thyroid	CCHCR1	ENSG00000204536.9	-0.28	4.8e-05
rs2523691	6	31452660	31452660	16+56/CD2-314+335-337-158a+158b+	GTEx2019_v8 (dbGaP Accession phs000424.v8.p2)	The GTEx Consortium atlas of genetic regulatory effects across human tissues	https://doi.org/10.1101/787903	G	Thyroid	ATP6V1G2	ENSG00000213760.10	0.28	1.1e-05
									Thyroid	SKIV2L	ENSG00000204351.11	0.23	2.2e-05
									Thyroid	CCHCR1	ENSG00000204536.13	-0.22	0.00013
									Thyroid	VARS2	ENSG00000137411.16	-0.27	0.0002
									Whole_Blood	MICA	ENSG00000204520.12	0.22	0.00034
					GTEx2017_v7 (dbGaP Accession phs000424.v7.p2)	The Genotype-Tissue Expression (GTEx) pilot analysis: Multitissue gene regulation in humans	29022597		Whole_Blood	HLA-C	ENSG00000204525.10	-0.3	5.5e-05
									Thyroid	CCHCR1	ENSG00000204536.9	-0.29	1.9e-05
