# Supplementary material for: Dysregulated Antibody, Natural Killer Cell and Immune Mediator Profiles in Autoimmune Thyroid Diseases
Source: Cells. 2020 Mar 9;9(3):665. doi: 10.3390/cells9030665 (PMC7140647; doi:10.3390/cells9030665)
Supplement: Supplementary file 1 [file cells-09-00665-s001.zip › cells-730774-Supplementary Materials/Martin.Table.S5.XLSX]

## Sheet: TS5 Pleotropic genes
Table S5 : Genes reported for genetic variants associated with thyroid phenotypes and immune cell traits
* the closest genes reported in GWAS catalog for the genetic variants associated with thyroid phenotypes and immune cell traits (Data downloaded from GWAS Catalog on 17/06/2015)
** Roederer, M et al., Cell, 2015, doi: 10.1016/j.cell.2015.02.046 and Mangino et al, Nature Communications, 2017, https://doi.org/10.1038/ncomms13850
Name of gene reported in GWAS catalog* and Roederer's paper **	Thyroid phenotypes (from GWAS catalog)*								Immune cell traits**
	Lead SNP	Chromosome	start (hg38)	end (hg38)	Phenotype	AITD status or biomarkers associated with AITD	LD (r2)	distance lead SNP(thryoid)-lead SNP(immune cell traits)	Lead SNP	Chromosome	start (hg38)	end (hg38)	start (hg19)	end (hg19)	Immune Name in TwinsUK		Phenotypes
HCP5	rs3094228	6	31462150	31462150	Thyroid peroxidase antibody positivity	Yes	<0.2	12667	rs2596460	6	31449483	31449483	31449733	31449733	P4:3763	NK Activating 1	16+56/CD2-314+335-337-158a+158b+
							<0.2	12155	rs2596457	6	31449995	31449995	31450245	31450245	P4:3763	NK Activating 1	16+56/CD2-314+335-337-158a+158b+
							<0.2	9490	rs2523691	6	31452660	31452660	31452910	31452910	P4:3763	NK Activating 1	16+56/CD2-314+335-337-158a+158b+
MICA	rs1521	6	31382927	31382927	Graves' disease	Yes	<0.2	-66556	rs2596460	6	31449483	31449483	31449733	31449733	P4:3763	NK Activating 1	16+56/CD2-314+335-337-158a+158b+
ACCN1	rs9901756	17	34137135	34137135	Hypothyroidism	No	<0.2	365816	rs12603968	17	33771319	33771319	33771319	33771319	P4:3551	NK Effector	16+56/314-158a+
							<0.2	366131	rs12602135	17	33771004	33771004	33771004	33771004	P4:3551	NK Effector	16+56/314-158a+
DIRC3	rs6759952	2	217406996	217406996	Thyroid cancer	No	<0.2	-317240	rs744564	2	217724236	217724236	217724236	217724236	P4:3551	NK Effector	16+56/314-158a+
	rs966423	2	217445617	217445617			<0.2	-278619
GLIS3	rs1571583	9	4267209	4267209	Thyroid hormone levels	No	<0.2	492850	rs10973456	9	3774359	3774359	3774359	3774359	P7:110	DC mDC imDC	11c+ (nodim)/1c-/16+/32+
HACE1	rs9322817	6	104784358	104784358	Thyroid stimulating hormone level	No	<0.2	378569	rs156205	6	104405789	104405789	104405789	104405789	P4:3763	NK Activating 1	16+56/CD2-314+335-337-158a+158b+
L3MBTL4	rs948426	18	6567183	6567183	Hypothyroidism	No	<0.2	438743	rs17486103	18	6128440	6128440	6128440	6128440	P7:110	DC mDC imDC	11c+ (nodim)/1c-/16+/32+
NFIA	rs334699	1	61154824	61154824	Thyroid hormone levels	No	<0.2	-240528	rs11581697	1	61395352	61395352	61395352	61395352	P4:3551	NK Effector	16+56/314-158a+
							<0.2	-240632	rs12072379	1	61395456	61395456	61395456	61395456	P4:3551	NK Effector	16+56/314-158a+
NFIB	rs10961534	9	14470835	14470835	Hypothyroidism	No	<0.2	31760	rs11787815	9	14439075	14439075	14439075	14439075	P4:3551	NK Effector	16+56/314-158a+
NR3C2	rs10028213	4	148731458	148731458	Thyroid stimulating hormone level	No	<0.2	441933	rs3910047	4	148289525	148289525	148289525	148289525	P4:3551	NK Effector	16+56/314-158a+
NRG1	rs7825175	8	32558756	32558756	Thyroid hormone levels	No	<0.2	5271541	rs4279551	8	27287215	27287215	27287215	27287215	P7:110	DC mDC imDC	11c+ (nodim)/1c-/16+/32+
							<0.2	510838	rs2881470	8	32047918	32047918	32047918	32047918	P7:110	DC mDC imDC	11c+ (nodim)/1c-/16+/32+
							<0.2	488634	rs1462900	8	32070122	32070122	32070122	32070122	P7:110	DC mDC imDC	11c+ (nodim)/1c-/16+/32+
							<0.2	480970	rs1381871	8	32077786	32077786	32077786	32077786	P7:110	DC mDC imDC	11c+ (nodim)/1c-/16+/32+
	rs2439302	8	32574851	32574851	Thyroid cancer	No	<0.2	496755	rs1471387	8	32078096	32078096	32078096	32078096	P7:110	DC mDC imDC	11c+ (nodim)/1c-/16+/32+
							<0.2	494464	rs1947734	8	32080387	32080387	32080387	32080387	P7:110	DC mDC imDC	11c+ (nodim)/1c-/16+/32+
							<0.2	488995	rs7818326	8	32085856	32085856	32085856	32085856	P7:110	DC mDC imDC	11c+ (nodim)/1c-/16+/32+
							<0.2	488541	rs16878780	8	32086310	32086310	32086310	32086310	P7:110	DC mDC imDC	11c+ (nodim)/1c-/16+/32+
							<0.2	488339	rs9297185	8	32086512	32086512	32086512	32086512	P7:110	DC mDC imDC	11c+ (nodim)/1c-/16+/32+
PDE10A	rs753760	6	165632995	165632995	Thyroid hormone levels	No	<0.2	152041	rs551901	6	165480954	165480954	165480954	165480954	P4:3763	NK Activating 1	16+56/CD2-314+335-337-158a+158b+
							<0.2	151764	rs684847	6	165481231	165481231	165481231	165481231	P4:3763	NK Activating 1	16+56/CD2-314+335-337-158a+158b+
SOX9	rs9915657	17	72131395	72131395	Thyroid hormone levels	No	<0.2	691727	rs9302936	17	71439668	71439668	71439668	71439668	P4:3763	NK Activating 1	16+56/CD2-314+335-337-158a+158b+
							<0.2	686259	rs1990222	17	71445136	71445136	71445136	71445136	P4:3763	NK Activating 1	16+56/CD2-314+335-337-158a+158b+
VAV3	rs12126655	1	107814198	107814198	Plasma thyroid-stimulating hormone levels	No	<0.2	-121433	rs10494086	1	107935631	107935631	107935631	107935631	P4:3551	NK Effector	16+56/314-158a+
							<0.2	-127812	rs1020812	1	107942010	107942010	107942010	107942010	P4:3551	NK Effector	16+56/314-158a+
	rs4915077	1	107823394	107823394	Hypothyroidism	No	<0.2	-123692	rs6696531	1	107947086	107947086	107947086	107947086	P4:3551	NK Effector	16+56/314-158a+
