# Supplementary material for: Dysregulated Antibody, Natural Killer Cell and Immune Mediator Profiles in Autoimmune Thyroid Diseases
Source: Cells. 2020 Mar 9;9(3):665. doi: 10.3390/cells9030665 (PMC7140647; doi:10.3390/cells9030665)
Supplement: Supplementary file 1 [file cells-09-00665-s001.zip › cells-730774-Supplementary Materials/Martin.Table.S6.XLSX]

## Sheet: TS6 Glycome-WAS with proteomes
Table S6: Glycome-wide associations studies of 17 AITD-IgG N-glycan traits with 1,113 circulating proteins. Only significant ones were put here.
Glycan ID	Description	Soma ID	Target	Uniprot	P-value	Beta	SE
IGP2	The percentage of A2 glycan in total IgG glycans	SL008609	FCG3B	O75015	1.46e-06	0.0509942	0.0101778
IGP8	The percentage of FA2[3]G1 glycan in total IgG glycans	SL007464	AMHR2	Q16671	1.5e-07	0.0291185	0.00531056
IGP8	The percentage of FA2[3]G1 glycan in total IgG glycans	SL004857	Desmoglein-2	Q14126	2.15e-06	0.031957	0.00651276
IGP42	The percentage of A2 glycan in total neutral IgG glycans (GPn)	SL008609	FCG3B	O75015	2.63e-06	0.0497504	0.0101657
IGP46	The percentage of A2G1 glycan in total Ineutral IgG glycans (GPn)	SL008609	FCG3B	O75015	3.88e-06	0.0446702	0.00935357
IGP48	The percentage of FA2[3]G1 glycan in total neutral IgG glycans (GPn)	SL002644	ERBB1	P00533	3.04e-06	0.0227212	0.004638
IGP48	The percentage of FA2[3]G1 glycan in total neutral IgG glycans (GPn)	SL000283	b2-Microglobulin	P61769	4.16e-06	-0.0343772	0.0072105
IGP56	The percentage of monogalactosylated structures in total neutral IgG glycans	SL000283	b2-Microglobulin	P61769	5.1e-07	-0.0373953	0.00709493
IGP57	The percentage of digalactosylated structures in total neutral IgG glycans	SL004159	TRAIL R4	Q9UBN6	2.94689e-06	-0.0411117	0.00847447
IGP58	The percentage of all fucosylated (+/- bisecting GlcNAc) structures in total neutral IgG glycans	SL008609	FCG3B	O75015	5.21e-06	-0.0440265	0.00929569
IGP59	The percentage of fucosylation of agalactosylated structures	SL008609	FCG3B	O75015	9.33e-06	-0.044294	0.00957813
IGP60	The percentage of fucosylation of monogalactosylated structures	SL008609	FCG3B	O75015	4.06e-07	-0.0483413	0.00912334
IGP62	The percentage of fucosylated (without bisecting GlcNAc) structures in total neutral IgG glycans	SL004672	BCMA	Q02223	5.44e-08	0.041102	0.007157
IGP63	The percentage of fucosylation (without bisecting GlcNAc) of agalactosylated structures	SL004672	BCMA	Q02223	1.47e-07	0.0408071	0.00741274
IGP63	The percentage of fucosylation (without bisecting GlcNAc) of agalactosylated structures	SL004857	Desmoglein-2	Q14126	8.02e-06	0.032496	0.00704466
