# Supplementary material for: Dysregulated Antibody, Natural Killer Cell and Immune Mediator Profiles in Autoimmune Thyroid Diseases
Source: Cells. 2020 Mar 9;9(3):665. doi: 10.3390/cells9030665 (PMC7140647; doi:10.3390/cells9030665)
Supplement: Supplementary file 1 [file cells-09-00665-s001.zip › cells-730774-Supplementary Materials/Martin.Table.S7.XLSX]

## Sheet: TS7 pQTL overlap
Table S7: Genetic variants associated with thyroid phenotypes and AITD-IgG N-glycan traits overlapping pQTL identified in INTERVAL project (LD r2>0.8)
*Sun et al, Nature, 2018, doi: 10.1038/s41586-018-0175-2
GWAS Catalog (Data downloaded from GWAS Catalog on 17/06/2015)												pQTL*
chr	Start (hg38)	Stop (hg38)	Strongest SNPs	SNPs	Disease traits	Region	Reported Genes	Mapped Genes	Context	Extra Information about GWAS findings	SOMAmer ID (version 2) used here	SOMAmer ID (version 4)	Target	Target fullname	UniProt	cis/ trans	Mapped gene	Sentinel variant	LD with sentinel variant (r2)
1	157699488	157699488	rs3761959-A, rs3761959-G	rs3761959	Graves disease, Multiple sclerosis	1q23.1	FCRL3	FCRL3	intron		SL014088	FCRL3.4440.15.2	FCRL3	Fc receptor-like protein 3	Q96P31	cis	FCRL3	rs7528684	1
1	157701026	157701026	rs7528684-T	rs7528684	Type 1 diabetes autoantibodies, Rheumatoid arthritis, Graves disease	1q23.1	FCRL3	FCRL3	nearGene-5	I-A2A					Q96P31	cis	FCRL3	rs7528684
9	133273813	133273813	rs505922-C, rs505922-T, rs505922-?	rs505922	Protein quantitative trait loci, Venous thromboembolism, End-stage coagulation, Pancreatic cancer, Graves disease, Duodenal ulcer	9q34.2	ABO	ABO	intron	Recessive, TNFA, vWF	No detected	DHFR.9823.2.3	DYR	Dihydrofolate reductase	P00374	trans	ABO	rs676457	0.99
						9q34.2	ABO	ABO	intron		SL004516	MBL2.3000.66.1	MBL	Mannose-binding protein C	P11226	trans	ABO	rs139840563	0.98
						9q34.2	ABO	ABO	intron		No detected	ABO.9253.52.3	BGAT	Histo-blood group ABO system transferase	P16442	cis	ABO	rs505922	1
						9q34.2	ABO	ABO	intron		SL004857	DSG2.9484.75.3	Desmoglein-2	Desmoglein-2	Q14126	trans	ABO	rs687621	0.97
						9q34.2	ABO	ABO	intron		SL005157	CD209.3029.52.2	DC-SIGN	CD209 antigen	Q9NNX6	trans	ABO	rs505922	1
						9q34.2	ABO	ABO	intron		No detected	CHST11.7779.86.3	CHSTB	Carbohydrate sulfotransferase 11	Q9NPF2	trans	ABO	rs687621	0.97
12	111446804	111446804	rs3184504-C, rs3184504-?, rs3184504-T	rs3184504	Type 1 diabetes, Platelet counts, Blood metabolite levels, Beta-2 microglubulin plasma levels, Diastolic blood pressure, Coronary artery disease, Eosinophil counts, Systolic blood pressure, Autoimmune hepatitis type-1, Red blood cell traits, Rheumatoid arthritis, Type 1 diabetes autoantibodies, Hypothyroidism, Coronary heart disease	12q24.12	SH2B3, NAA25, C12orf51, ATXN2, BRAP, LOC100101246, PTPN11	SH2B3	missense	T1D, kynurenine, Hgb, EA	SL006460	GP1BA.4990.87.1	GP1BA	Platelet glycoprotein Ib alpha chain	P07359	trans	BRAP	rs11065979	0.81
						12q24.12	SH2B3, NAA25, C12orf51, ATXN2, BRAP, LOC100101246, PTPN11	SH2B3	missense			VCAM1.2967.8.1	VCAM-1	Vascular cell adhesion protein 1	P19320	trans	SH2B3	rs3184504	1
