# Supplementary material for: Dysregulated Antibody, Natural Killer Cell and Immune Mediator Profiles in Autoimmune Thyroid Diseases
Source: Cells. 2020 Mar 9;9(3):665. doi: 10.3390/cells9030665 (PMC7140647; doi:10.3390/cells9030665)
Supplement: Supplementary file 1 [file cells-09-00665-s001.zip › cells-730774-Supplementary Materials/Martin.Table.S8.XLSX]

## Sheet: TS8 Heritability of other featu
Table S8: Heritability of AITD, 17 IgG N-glycan traits and 51 immune cell traits in the TwinsUK cohort
* Martin et al, 2018
** Mangino et al, Nature Communications, 2017, https://doi.org/10.1038/ncomms13850
type	features	general info	best model	H2 [95%CI]	A [95%CI]	D [95%CI]	C [95%CI]	E [95%CI]
thyroid phenotype*	AITD		DE	0.63 [0.59-0.67]	NS	0.63 [0.59-0.67]	NS	0.36 [0.32-0.40]
	TPOAb-positivity		DE	0.57 [0.50-0.65]	NS	0.57 [0.50-0.65]	NS	0.42 [0.34-0.49]
IgG N-glycan traits*	IGP2	The percentage of A2 glycan in total IgG glycans	AE	0.731 [0.747;0.716]	0.731 [0.697;0.764]	NS	NS	0.269 [0.236;0.303]
	IGP7	The percentage of FA2[6]G1 glycan in total IgG glycans	AE	0.557 [0.563;0.552]	0.557 [0.509;0.605]	NS	NS	0.443 [0.395;0.491]
	IGP8	The percentage of FA2[3]G1 glycan in total IgG glycans	AE	0.662 [0.676;0.65]	0.662 [0.621;0.702]	NS	NS	0.338 [0.298;0.379]
	IGP15	The percentage of FA2G1S1 glycan in total IgG glycans	AE	0.704 [0.72;0.691]	0.704 [0.669;0.739]	NS	NS	0.296 [0.261;0.331]
	IGP21	The percentage of A2BG2S2 glycan in total IgG glycans	AE	0.347 [0.327;0.363]	0.347 [0.288;0.406]	NS	NS	0.653 [0.594;0.712]
	IGP33	Ratio of all fucosylated (+/- bisecting GlyNAc) monosialylated and disialylated structures in total IgG glycans	DCE	0.241 [0.183;0.277]	NS	0.241 [0.142;0.34]	0.246 [0.175;0.316]	0.513 [0.457;0.57]
	IGP36	Ratio of all fucosylated sialylated structures with and without bisecting GlcNAc	AE	0.704 [0.72;0.691]	0.704 [0.669;0.739]	NS	NS	0.296 [0.261;0.331]
	IGP42	The percentage of A2 glycan in total neutral IgG glycans (GPn)	AE	0.739 [0.755;0.724]	0.739 [0.706;0.771]	NS	NS	0.261 [0.229;0.294]
	IGP45	The percentage of FA2B glycan in total neutral IgG glycans (GPn)	DCE	0.41 [0.407;0.413]	NS	0.41 [0.346;0.475]	0.361 [0.305;0.416]	0.229 [0.199;0.259]
	IGP46	The percentage of A2G1 glycan in total Ineutral IgG glycans (GPn)	AE	0.725 [0.742;0.711]	0.725 [0.691;0.76]	NS	NS	0.275 [0.24;0.309]
	IGP48	The percentage of FA2[3]G1 glycan in total neutral IgG glycans (GPn)	AE	0.776 [0.793;0.761]	0.776 [0.747;0.805]	NS	NS	0.224 [0.195;0.253]
	IGP56	The percentage of monogalactosylated structures in total neutral IgG glycans	ADE	0.678 [0.492;0.749]	0.475 [0.277;0.674]	0.203 [0;0.411]	NS	0.322 [0.281;0.363]
	IGP58	The percentage of all fucosylated (+/- bisecting GlcNAc) structures in total neutral IgG glycans	DCE	0.57 [0.599;0.55]	NS	0.57 [0.494;0.646]	0.162 [0.098;0.226]	0.268 [0.232;0.303]
	IGP59	The percentage of fucosylation of agalactosylated structures	ADE	0.735 [0.591;0.791]	0.333 [0.136;0.531]	0.401 [0.197;0.605]	NS	0.265 [0.231;0.3]
	IGP60	The percentage of fucosylation of monogalactosylated structures	AE	0.714 [0.731;0.7]	0.714 [0.677;0.751]	NS	NS	0.286 [0.249;0.323]
	IGP62	The percentage of fucosylated (without bisecting GlcNAc) structures in total neutral IgG glycans	AE	0.76 [0.777;0.745]	0.76 [0.729;0.79]	NS	NS	0.24 [0.21;0.271]
	IGP63	The percentage of fucosylation (without bisecting GlcNAc) of agalactosylated structures	AE	0.737 [0.754;0.722]	0.737 [0.703;0.771]	NS	NS	0.263 [0.229;0.297]
immnune cell traits**	P4:3242	16+56/314+335+158b-	ACE	0.427 [0.20;0.66]	0.427 [0.20;0.66]	NS	0.356[0.14;0.54]	0.217 [0.16;0.31]
	P4:2561	16+56/314+335+158b-R7-	ACE	0.424 [ 0.19;0.66]	0.424 [ 0.19;0.66]	NS	0.358 [0.14;0.54]	0.218 [0.16;0.31]
	P4:3161	16+56/314+335+158a-158b-	AE	0.792 [0.71;0.81]	0.792 [0.71;0.81]	NS	NS	0.208 [015;0.29]
	P4:2488	16+56/314+335+158a-158b-R7-	AE	0.792 [0.71;0.81]	0.792 [0.71;0.81]	NS	NS	0.208 [015;0.29]
	P4:3215	16+56/314+335+337-158b-	ACE	0.422 [ 0.19;0.66]	0.422 [ 0.19;0.66]	NS	0.358 [0.14;0.54]	0.22[0.16;0.31]
	P4:2534	16+56/314+335+337-158b-R7-	ACE	0.423 [ 0.19;0.66]	0.423 [ 0.19;0.66]	NS	0.356 [0.14;0.54]	0.221[0.16;0.31]
	P4:2558	16+56/335+158b-R7-	ACE	0.439 [ 0.21;0.68]	0.439 [ 0.21;0.68]	NS	0.344 [0.12;0.53]	0.217[0.16;0.31]
	P4:3239	16+56/335+158b-	ACE	0.437 [ 0.20;0.68]	0.437 [ 0.20;0.68]	NS	0.344 [0.12;0.53]	0.22[0.16;0.31]
	P4:3134	16+56/314+335+337-158a-158b-	AE	0.791 [0.71;0.85]	0.792 [0.71;0.85]	NS	NS	0.209 [015;0.29]
	P4:2462	16+56/314+335+337-158a-158b-R7-	AE	0.783 [0.70;0.84]	0.783 [0.70;0.84]	NS	NS	0.217 [016;0.30]
	P4:2531	16+56/335+337-158b-R7-	ACE	0.433 [ 0.20;0.67]	0.433 [ 0.20;0.67]	NS	0.347 [0.13;0.53]	0.217[0.16;0.31]
	P4:3212	16+56/335+337-158b-	ACE	0.428 [0.19;0.67]	0.428 [0.19;0.67]	NS	0.347[0.12;0.53]	0.225 [0.16;0.32]
	P4:3158	16+56/335+158a-158b-	AE	0.792 [0.71;0.81]	0.792 [0.71;0.81]	NS	NS	0.208 [015;0.29]
	P4:2460	16+56/335+337-158a-158b-R7-	AE	0.782 [0.70;0.84]	0.782 [0.70;0.84]	NS	NS	0.218 [016;0.30]
	P4:2485	16+56/335+158a-158b-R7-	AE	0.783 [0.70;0.84]	0.783 [0.70;0.84]	NS	NS	0.217 [016;0.30]
	P4:3131	16+56/335+337-158a-158b-	AE	0.781 [0.70;0.84]	0.781 [0.70;0.84]	NS	NS	0.219 [016;0.30]
	P4:3401	16+56/335+158a-	ACE	0.475 [ 0.26;0.70]	0.475 [ 0.26;0.70]	NS	0.337 [0.12;0.51]	0.188[0.13;0.27]
	P4:2740	16+56/335-337-R7-	ACE	0.349 [ 0.15;0.55]	0.349 [ 0.15;0.55]	NS	0.461 [0.27;0.62]	0.19 [0.14;0.27]
	P4:3437	16+56/335-337-	ACE	0.303 [ 0.11;0.50]	0.303 [ 0.11;0.50]	NS	0.509 [0.33;0.66]	0.188 [0.13;0.27]
	P4:2767	16+56/335-R7-	ACE	0.352 [ 0.15;0.56]	0.352 [ 0.15;0.56]	NS	0.46 [0.27;0.62]	0.188 [0.13;0.27]
	P4:3482	16+56/335+	ACE	0.303 [ 0.11;0.50]	0.303 [ 0.11;0.50]	NS	0.51 [0.33;0.66]	0.187[0.13;0.27]
	P4:3464	16+56/335-	ACE	0.305 [ 0.11;0.50]	0.305 [ 0.11;0.50]	NS	0.508 [0.33;0.66]	0.187[0.13;0.27]
	P4:3374	16+56/335+337-158a-	ACE	0.475 [ 0.26;0.70]	0.475 [ 0.26;0.70]	NS	0.336 [0.12;0.51]	0.188[0.14;0.27]
	P4:2677	16+56/335+337-158a-R7-	ACE	0.472 [ 0.26;0.70]	0.472 [ 0.26;0.70]	NS	0.339 [0.13;0.51]	0.189 [0.14;0.27]
	P4:3455	16+56/335+337-	ACE	0.309 [ 0.12;0.50]	0.309 [ 0.12;0.50]	NS	0.505 [0.33;0.65]	0.186 [0.13;0.27]
	P4:2758	16+56/335+337-R7-	ACE	0.306 [ 0.11;0.50]	0.309 [ 0.12;0.50]	NS	0.506 [0.33;0.66]	0.187 [0.13;0.27]
	P4:3243	16+56/CD2+314+335+158b-	ACE	0.461 [ 0.23;0.71]	0.461 [ 0.23;0.71]	NS	0.322 [0.10;0.51]	0.217 [0.16;0.31]
	P4:2562	16+56/CD2+314+335+158b-R7-	ACE	0.465 [ 0.23;0.71]	0.465 [ 0.23;0.71]	NS	0.32 [0.09;0.51]	0.215 [0.15;0.30]
	P4:3162	16+56/CD2+314+335+158a-158b-	AE	0.788 [0.71;0.84]	0.788 [0.71;0.84]	NS	NS	0.212 [016;0.29]
	P4:2489	16+56/CD2+314+335+158a-158b-R7-	AE	0.79 [0.71;0.85]	0.79 [0.71;0.85]	NS	NS	0.21 [015;0.29]
	P4:3216	16+56/CD2+314+335+337-158b-	ACE	0.459 [ 0.22;0.70]	0.459 [ 0.22;0.70]	NS	0.323 [0.10;0.51]	0.218 [0.16;0.31]
	P4:2535	16+56/CD2+314+335+337-158b-R7-	ACE	0.46 [ 0.23;0.70]	0.46 [ 0.23;0.70]	NS	0.324 [0.10;0.51]	0.216 [0.16;0.31]
	P4:18	16+56/CD2+314+335+337-158a-158b-R7-	AE	0.788 [0.71;0.84]	0.788 [0.71;0.84]	NS	NS	0.212 [016;0.29]
	P4:2486	16+56/CD2+335+158a-158b-R7-	AE	0.782 [0.70;0.84]	0.782 [0.70;0.84]	NS	NS	0.218 [016;0.30]
	P4:2559	16+56/CD2+335+158b-R7-	ACE	0.471 [ 0.24;0.72]	0.471 [ 0.24;0.72]	NS	0.312 [0.08;0.50]	0.217 [0.16;0.31]
	P4:3159	16+56/CD2+335+158a-158b-	AE	0.78 [0.70;0.84]	0.78 [0.70;0.84]	NS	NS	0.22 [016;0.30]
	P4:3240	16+56/CD2+335+158b-	ACE	0.466 [ 0.23;0.71]	0.466 [ 0.23;0.71]	NS	0.314 [0.09;0.51]	0.219 [0.15;0.30]
	P4:3135	16+56/CD2+314+335+337-158a-158b-	AE	0.786 [0.71;0.84]	0.786 [0.71;0.84]	NS	NS	0.214 [016;0.29]
	P4:2532	16+56/CD2+335+337-158b-R7-	ACE	0.47 [ 0.24;0.72]	0.47 [ 0.24;0.72]	NS	0.313 [0.08;0.50]	0.217 [0.16;0.31]
	P4:3213	16+56/CD2+335+337-158b-	ACE	0.467 [ 0.23;0.71]	0.467 [ 0.23;0.71]	NS	0.314 [0.08;0.51]	0.22 [0.16;0.31]
	P4:3132	16+56/CD2+335+337-158a-158b-	AE	0.78 [0.70;0.84]	0.78 [0.70;0.84]	NS	NS	0.22 [0.16;0.30]
	P4:2461	16+56/CD2+335+337-158a-158b-R7-	AE	0.781 [0.70;0.84]	0.781 [0.70;0.84]	NS	NS	0.219 [0.16;0.30]
	P4:2967	16+56/335-337-158b+R7-	AE	0.772 [0.68;0.84]	0.772 [0.68;0.84]	NS	NS	0.228 [0.16;0.32]
	P4:2994	16+56/335-158b+R7-	AE	0.772 [0.68;0.84]	0.772 [0.68;0.84]	NS	NS	0.228 [0.16;0.32]
	P4:3707	16+56/335-158b+	AE	0.775 [0.68;0.84]	0.775 [0.68;0.84]	NS	NS	0.225 [0.16;0.32]
	P4:3680	16+56/335-337-158b+	AE	0.775 [0.68;0.84]	0.775 [0.68;0.84]	NS	NS	0.225 [0.16;0.32]
	P4:2970	16+56/314+335-337-158b+R7-	AE	0.775 [0.68;0.84]	0.775 [0.68;0.84]	NS	NS	0.225 [0.16;0.32]
	P4:3683	16+56/314+335-337-158b+	AE	0.776 [0.68;0.84]	0.776 [0.68;0.84]	NS	NS	0.224 [0.16;0.31]
	P4:2997	16+56/314+335-158b+R7-	AE	0.775 [0.68;0.84]	0.775 [0.68;0.84]	NS	NS	0.225 [0.16;0.32]
	P4:3710	16+56/314+335-158b+	AE	0.777 [0.69;0.84]	0.777 [0.69;0.84]	NS	NS	0.223 [0.16;0.31]
	P4:2900	16+56/335-337-158a-158b+R7-	AE	0.756 [0.66;0.82]	0.756 [0.66;0.82]	NS	NS	0.244 [018;0.34]
